# Supplementary material for: Bacteria related to tick-borne pathogen assemblages in Ornithodoros cf. hasei (Acari: Argasidae) and blood of the wild mammal hosts in the Orinoquia region, Colombia
Source: Exp Appl Acarol. 2022 Jul 13;87(2-3):253–71. doi: 10.1007/s10493-022-00724-9 (PMC9424158; doi:10.1007/s10493-022-00724-9)
Supplement: Supplementary file 2 — Supplementary material 2 (XLSX 13 kb) Supplementary information about statistics of sequence data (reads) and numbers757 of taxa identified of each pool [file 10493_2022_724_MOESM2_ESM.xlsx]

## Sheet: Taxa
Species	Pool	Kingdom	Phyla	Classes	Orders	Families	Genera	Species
Ornithodoros cf. hasei	3ARG	2	16	30	46	102	120	115
Molossus pretiosus	3SAN	2	20	40	61	117	142	114
Ornithodoros cf. hasei	5ARG	2	12	26	41	87	98	75
Cynomops planirostris	5SAN	2	13	24	38	71	78	57
Ornithodoros cf. hasei	6ARG	2	15	30	57	103	135	114
Noctilio albiventris*	6SAN	2	17	29	48	86	104	61
Ornithodoros cf. hasei	7ARG	1	9	22	38	76	146	126
Noctilio albiventris	7SAN	1	8	15	30	60	110	89
Ornithodoros cf. hasei	8ARG	1	8	24	32	31	41	15
Myotis handleyi	8SAN	1	6	13	21	39	39	26
Total Taxa - MAMMAL		2	22	43	68	133	193	154
Total Taxa - TICK		2	18	39	70	134	201	160

## Sheet: Stats
	Total sequences	Sequence length	%GC
3SAN_1	117501	297	53
3SAN_2	117501	300	53
5SAN_1	88087	295	53
5SAN_2	88087	300	53
6SAN_1	63938	294	49
6SAN_2	63938	300	49
7SAN_1	91350	293	48
7SAN_2	91350	300	48
8SAN_1	132300	300	44
8SAN_2	132300	299	45
2ARG_1	100896	299	53
2ARG_2	100896	293	54
3ARG_1	93558	298	51
3ARG_2	93558	293	52
5ARG_1	114355	296	51
5ARG_2	114355	293	51
6ARG_1	107456	295	52
6ARG_2	107456	293	52
7ARG_1	154859	294	51
7ARG_2	154859	293	52
8ARG_1	135059	300	44
8ARG_2	135059	300	44
